# Supplementary material for: Transgenerational effects of UV-B radiation on egg size, fertilization, hatching and larval size of sea urchins Strongylocentrotus intermedius
Source: PeerJ. 2019 Aug 26;7:e7598. doi: 10.7717/peerj.7598 (PMC6714959; doi:10.7717/peerj.7598)
Supplement: Supplemental Information 2 [file peerj-07-7598-s002.xlsx]

## Sheet: Sheet1
Treatment	Replicate	Fertilization rate (%)	Hatchability rate (%)
1	1	95	79
1	2	98	80
1	3	95	79		Treatment 1：（♀0um.cm-2 ×♂0um.cm-2）；treatment 2：（♀20um.cm-2 ×♂20um.cm-2）；treatment 3：（♀20um.cm-2 ×♂0um.cm-2）
2	1	85	87
2	2	98	86
2	3	96	86
3	1	98	89
3	2	99	92
3	3	100	93
